# Supplementary material for: Extension of biomass estimates to pre-assessment periods using density dependent surplus production approach
Source: PLoS One. 2017 Nov 13;12(11):e0186830. doi: 10.1371/journal.pone.0186830 (PMC5683571; doi:10.1371/journal.pone.0186830)
Supplement: S1 Supplementary Data — (XLSX) [file pone.0186830.s001.xlsx]

## Sheet: Fig1
Biomass	SPR First_period	SPR Second_period
3537.99	0.19994
3314.14	0.225485
2700.64	0.399042
1986.23	0.604811
1585.88	0.591459
1606.53	0.386319
1602.78	0.380707
1631.2	0.320973
1551.58	0.396152
1380.07	0.433301
1103.98	0.625884
1102.34	0.441376
1231.21	0.376662
1533.45	0.300081
1690.08	0.340581
1808.7	0.343548
2149.01	0.200453
2359.88	0.157104
1912.31	0.502427
1561.7	0.428871
962.68	0.842463
890.36	0.454649
915.459	0.447688
1126.28	0.277241
1294.41	0.202393
957.511	0.673435
817.605	0.510707
738.674	0.49944
750.87	0.468169	0.468169
983.657		0.169013
863.861		0.579063
1114.38		0.170515
1576.57		0.150029
1950.75		0.272264
1931.39		0.459159
2037.43		0.355026
2236.38		0.403991
2401.95		0.261085
1621.49		0.82993
1610.97		0.434254
2057.7		0.236437
2805.59		0.160157
3387.45		0.145307
2852.16		0.388443
2198.42		0.517394
1440.69		0.834785
1374.53		0.366564
1747.58		0.230769
1957		0.357609
2137.14		0.282189
2050.8		0.345419
2415.82		0.157126
2164.14		0.471775
2495.89		0.184627
3189.83		0.203502
3488.38		0.243461
4039.2		0.0681336
3557.38		0.330965
3407.68		0.30123
3141.01		0.348247
2830.11		0.368497
3065.1		0.184374
3665.78		0.0473607
3692.73		0.231556
4168.92		0.0551251

## Sheet: Fig2
Fig.2
Year	ICES	All data	First_period	Second_period
2012	NA	3152.2	3873.19	NA
2011	3635.4	2920.14	3585.86	NA
2010	3537.99	2553.56	3149.52	NA
2009	3314.14	2145.49	2669.68	NA
2008	2700.64	1791.76	2253.02	NA
2007	1986.23	1478.46	1882.28	NA
2006	1585.88	1362.71	1739.91	NA
2005	1606.53	1338.07	1703.11	NA
2004	1602.78	1289.53	1637.85	NA
2003	1631.2	1130.95	1444.77	NA
2002	1551.58	1063.5	1357.68	NA
2001	1380.07	1008	1284.34	NA
2000	1103.98	1037.65	1308.97	NA
1999	1102.34	1175.3	1453.42	NA
1998	1231.21	1297.3	1572.67	NA
1997	1533.45	1576.23	1850.23	NA
1996	1690.08	1591.27	1829.65	NA
1995	1808.7	1710.27	1906.52	NA
1994	2149.01	1974.85	2102.93	NA
1993	2359.88	1906.14	1951.41	NA
1992	1912.31	1704.73	1681.39	NA
1991	1561.7	1357.71	1304.23	NA
1990	962.68	1004.19	950.861	NA
1989	890.36	917.531	843.384	NA
1988	915.459	1016.24	888.563	NA
1987	1126.28	1123.76	927.715	NA
1986	1294.41	1191.89	924.807	NA
1985	957.511	1147.54	839.291	NA
1984	817.605	1262.95	854.55	NA
1983	738.674	1270.32	794.168	NA
1982	750.87	1280.94	734.905	NA
1981	983.657	1386.68	NA	1311.01
1980	863.861	1388.33	NA	1321.16
1979	1114.38	1392.41	NA	1334.96
1978	1576.57	1612.69	NA	1559.26
1977	1950.75	1798.8	NA	1746.34
1976	1931.39	1806.48	NA	1754.61
1975	2037.43	1833.36	NA	1781.29
1974	2236.38	1748.57	NA	1698.8
1973	2401.95	1692.85	NA	1647.87
1972	1621.49	1730.11	NA	1690.15
1971	1610.97	1663.57	NA	1630.78
1970	2057.7	1759.64	NA	1734.57
1969	2805.59	1993.18	NA	1973.11
1968	3387.45	1952.26	NA	1932.78
1967	2852.16	1867.09	NA	1850.5
1966	2198.42	1748.79	NA	1738.92
1965	1440.69	1638.02	NA	1639.33
1964	1374.53	1645.92	NA	1663.96
1963	1747.58	2042.57	NA	2090.3
1962	1957	2295.34	NA	2365.15
1961	2137.14	2455.35	NA	2539.94
1960	2050.8	2405.88	NA	2494.41
1959	2415.82	2479.23	NA	2580.17
1958	2164.14	2504.58	NA	2616.1
1957	2495.89	2524.98	NA	2648.97
1956	3189.83	2806.3	NA	2959.94
1955	3488.38	3034.78	NA	3209.12
1954	4039.2	3027.88	NA	3201.83
1953	3557.38	2950.21	NA	3120.26
1952	3407.68	3240.79	NA	3431.63
1951	3141.01	3357.54	NA	3544.8
1950	2830.11	3436.06	NA	3605.34
1949	3065.1	3573.92	NA	3710.57
1948	3665.78	3734.84	NA	3807.11
1947	3692.73	3896.49	NA	3851.05
1946	4168.92	3800.08	NA	3578.05

## Sheet: Fig3
Fig. 3
Year	ICES	constSPR	linearSPR	logSPR	prodModel
1981	983.657	812.728	760.607	741.026	767.763
1980	863.861	843.299	754.373	719.965	763.615
1979	1114.38	907.386	792.343	748.894	809.978
1978	1576.57	1135.15	1005.55	966.655	1054.74
1977	1950.75	1442.15	1322.07	1303.03	1400.76
1976	1931.39	1632.38	1542.78	1548.85	1620.45
1975	2037.43	1739.91	1692.62	1723.98	1753.8
1974	2236.38	2008.9	2057.87	2112.35	2109.46
1973	2401.95	1980.1	2107.94	2181.87	2113.84
1972	1621.49	1798.99	1949.78	2042.64	1907.63
1971	1610.97	1758.49	1919.74	2029.11	1853.16
1970	2057.7	1902.45	2110.14	2232.83	2033.06
1969	2805.59	2190.78	2542.48	2656.29	2431.92
1968	3387.45	2307.53	2863.99	2935.16	2664.05
1967	2852.16	2035.61	2673.78	2727.95	2388.08
1966	2198.42	1780.6	2395.14	2456.86	2062.1
1965	1440.69	1572.95	2098.44	2179	1756.48
1964	1374.53	1421.08	1831.04	1928.89	1510.24
1963	1747.58	1553.08	1892.4	2005.97	1622.01
1962	1957	1740.33	2063.81	2190.93	1827.16
1961	2137.14	1783.59	2104.74	2243.34	1874.47
1960	2050.8	1700.24	1997.02	2146.75	1766.11
1959	2415.82	1727.96	2010.18	2169.76	1791.09
1958	2164.14	1765.01	2043.93	2212.1	1833.17
1957	2495.89	1807.63	2095.2	2270.57	1887.78
1956	3189.83	2226.84	2675.51	2826.14	2448.34
1955	3488.38	2385.15	3094.69	3165.17	2751.75
1954	4039.2	2269.58	3208.49	3181.56	2715.02
1953	3557.38	2095.68	3188.74	3073.31	2553.11
1952	3407.68	2100.87	3384.84	3142.48	2581.21
1951	3141.01	2069.48	3573.13	3161.07	2558.5
1950	2830.11	1980.01	3698.79	3088.4	2445.88
1949	3065.1	1964.93	3978.51	3084.1	2410.74
1948	3665.78	1936.02	4394.4	3055.63	2355
1947	3692.73	1991.72	5671.48	3130.66	2408.96
1946	4168.92	1906.69	6377.48	3035.11	2288.51

## Sheet: Fig4
Fig.4
Year	cvConst	cvLinear	cvProd	cvConst	cvLog
1981	0.110495	0.0944629		0.110495	0.092557
1980	0.12956	0.112747	0.0952772	0.12956	0.124677
1979	0.153135	0.125293	0.123775	0.153135	0.138631
1978	0.160383	0.119694	0.118896	0.160383	0.126432
1977	0.139753	0.133647	0.0911591	0.139753	0.139461
1976	0.159294	0.137198	0.0946842	0.159294	0.14538
1975	0.167859	0.156269	0.107031	0.167859	0.165546
1974	0.151291	0.173674	0.14472	0.151291	0.184622
1973	0.166006	0.250569	0.14167	0.166006	0.200411
1972	0.191063	0.279641	0.170835	0.191063	0.212848
1971	0.182889	0.278164	0.20455	0.182889	0.234803
1970	0.155012	0.263077	0.219355	0.155012	0.221083
1969	0.150925	0.269792	0.203003	0.150925	0.225762
1968	0.167387	0.260633	0.184269	0.167387	0.24966
1967	0.171221	0.327877	0.216765	0.171221	0.287974
1966	0.198289	0.350767	0.264856	0.198289	0.341217
1965	0.182148	0.36781	0.34428	0.182148	0.443096
1964	0.186106	0.421883	0.414408	0.186106	0.475773
1963	0.15471	0.376881	0.473745	0.15471	0.572767
1962	0.15433	0.321077	0.45994	0.15433	0.61656
1961	0.157623	0.295863	0.421126	0.157623	0.662339
1960	0.169602	0.298834	0.416168	0.169602	0.710363
1959	0.166169	0.315499	0.471951	0.166169	0.805031
1958	0.166962	0.315066	0.460298	0.166962	0.830404
1957	0.137424	0.284845	0.453237	0.137424	0.970082
1956	0.130924	0.281397	0.442289	0.130924
1955	0.138537	0.287842	0.389583	0.138537
1954	0.149342	0.280749	0.336582	0.149342
1953	0.158213	0.294876	0.333115	0.158213
1952	0.156959	0.29228	0.383453	0.156959
1951	0.161567	0.316078	0.410187	0.161567
1950	0.156432	0.301552	0.438586	0.156432
1949	0.161158	0.297609	0.483503	0.161158
1948	0.159129	0.322278	0.5124	0.159129
1947	0.173271	0.349234	0.530654	0.173271
1946	0.185416	0.39277	0.531193	0.185416

## Sheet: Fig5a
Fig.5a
Year	ICES	med.	Q5%	Q95%
1981	983.657	815.313	694.09	998.232
1980	863.861	837.38	706.083	1060.44
1979	1114.38	921.371	728.572	1174.86
1978	1576.57	1161.84	906.689	1567.02
1977	1950.75	1457.39	1177.6	1872.5
1976	1931.39	1640.41	1318.65	2200.32
1975	2037.43	1777.56	1389.83	2377.69
1974	2236.38	2045.63	1636.19	2671.01
1973	2401.95	1981.79	1667.34	2737.37
1972	1621.49	1846.64	1433.72	2686.35
1971	1610.97	1795.8	1356.24	2504.25
1970	2057.7	1936.82	1569.33	2505.49
1969	2805.59	2200.31	1795.82	2877.05
1968	3387.45	2292.49	1767.35	3078.89
1967	2852.16	2044.49	1570.87	2693.32
1966	2198.42	1768.23	1365.97	2579.47
1965	1440.69	1579.05	1192.92	2142.49
1964	1374.53	1437.92	1067.35	1980.24
1963	1747.58	1606.8	1289.68	2070.76
1962	1957	1811.35	1420.49	2390.59
1961	2137.14	1855.28	1442.65	2440.99
1960	2050.8	1736.78	1348.87	2335.15
1959	2415.82	1748.85	1380.56	2369.7
1958	2164.14	1769.99	1408.45	2300.61
1957	2495.89	1836.92	1457.54	2291.32
1956	3189.83	2186.36	1822.62	2752.28
1955	3488.38	2372.97	1959.25	3025.46
1954	4039.2	2251.19	1817.49	2959.54
1953	3557.38	2071.72	1632.76	2788.21
1952	3407.68	2130.72	1674.49	2774.66
1951	3141.01	2115.57	1584.93	2796.23
1950	2830.11	2010.23	1564.19	2609.28
1949	3065.1	2002.16	1566.21	2597.57
1948	3665.78	1971.84	1525.57	2528.31
1947	3692.73	2016.16	1549.09	2718.45
1946	4168.92	1949.49	1476.13	2679.17

## Sheet: Fig5b
Fig.5b
Year	ICES	med.	Q5%	Q95%
1981	983.657	748.87	639.372	873.028
1980	863.861	725.383	587.117	895.491
1979	1114.38	757.28	619.763	939.025
1978	1576.57	958.796	791.131	1214.22
1977	1950.75	1312.35	1041.51	1678.46
1976	1931.39	1545.08	1217.52	1975.06
1975	2037.43	1746.29	1368.33	2276.28
1974	2236.38	2173.83	1538.95	2936.99
1973	2401.95	2229.55	1604.84	3297.79
1972	1621.49	2072.84	1524.88	3068.15
1971	1610.97	2094.05	1501.76	3241.2
1970	2057.7	2325.17	1686.12	3463.67
1969	2805.59	2664.5	1931.91	3973.47
1968	3387.45	3029.14	2157.74	4800.76
1967	2852.16	2843.91	1971.86	4506.53
1966	2198.42	2525.16	1676.64	4490.32
1965	1440.69	2332.11	1441.44	4422.28
1964	1374.53	2097.57	1244.47	4275.69
1963	1747.58	2188.31	1338.71	4381.85
1962	1957	2400.5	1552.16	4767.82
1961	2137.14	2436.66	1622.18	4857.93
1960	2050.8	2392.53	1608.97	4776.03
1959	2415.82	2407.66	1629.23	5293.9
1958	2164.14	2435.38	1579.58	4710.66
1957	2495.89	2521.45	1753.81	5223.23
1956	3189.83	3090.45	2162.93	5781.72
1955	3488.38	3397.3	2352.32	6601.94
1954	4039.2	3450.61	2342.32	6627.72
1953	3557.38	3448.39	2205.55	7517.66
1952	3407.68	3629.19	2151.63
1951	3141.01	3578.21	2187.22
1950	2830.11	3464.14	2123.1
1949	3065.1	3372.04	2019.71
1948	3665.78	3395.37	2002.08
1947	3692.73	3455.82	2181.54
1946	4168.92	3435.44	2071.7

## Sheet: Fig6
Fig. 6
biomass	SPR First_period	SPR_Second_period
2004.69	0.264769
1899.31	0.152102
1525.76	0.410296
1444.11	0.30837
1797.67	0.0855609
2294.44	0.0604156
2419.33	0.189852
2455.89	0.187008
2397.65	0.194113
2084.42	0.334978
1531.87	0.604357
1536.47	0.232279
1467.4	0.30892
1217.12	0.439028
1058.12	0.431668
921.723	0.738939
874.144	0.738974
818.313	0.900163
1151.99	0.316879
1501.54	0.215189
1741.05	0.261747
1696.37	0.494944
1646.23	0.657962
1294.97	0.877781
1123.55	0.834389
1098	0.575381
1034.06	0.500509
647.582		1.2193
431.922		1.12869
309.589		0.909419
210.66		0.854424
190.042		0.453563
154.817		0.567799
124.492		0.733766
166.708		0.632801
119.491		2.61403
204.434		0.927625
304.37		1.12957
350.109		1.21922
348.363		1.55772
489.432		0.800487
510.936		1.04772
567.502		1.32223
1021.72		0.373349
1575.37		0.268583
1945.44		0.435402
2373.79		0.212136
2443.64		0.240697
1522.71		1.0426
2124.4		0.0730639
2231.09		0.328244
2605.15		0.290724
1696.37		1.00199
2043.14		0.214317
2226.63		0.29934
2409.67		0.283555
2438.76		0.363383
2615.59		0.254782
2788.46		0.235309
2833.43		0.253408
3002.63		0.16258
3063.29		0.2129
3153.43		0.18991
3745.25		0.068029

## Sheet: Fig7
Fig.7
Year	ICES	FirstPeriod	SecondPeriod	BiomAll
2012		2070.43		2680.8
2011	2343.13	2071.45		2645.13
2010	2004.69	2007.03		2529.75
2009	1899.31	1849.82		2331.72
2008	1525.76	1706.77		2172.15
2007	1444.11	1645.32		2111.78
2006	1797.67	1628.88		2106.85
2005	2294.44	1688.98		2177.92
2004	2419.33	1767.4		2252.74
2003	2455.89	1789.36		2253.81
2002	2397.65	1747.75		2183.96
2001	2084.42	1697.15		2103.5
2000	1531.87	1674.86		2043.75
1999	1536.47	1628.6		1952.39
1998	1467.4	1566.95		1841.09
1997	1217.12	1393.32		1642.07
1996	1058.12	1178.19		1438.32
1995	921.723	1148.45		1425.38
1994	874.144	1217.66		1506.83
1993	818.313	1311.85		1600.68
1992	1151.99	1361.72		1638.25
1991	1501.54	1354.94		1614.78
1990	1741.05	1273.48		1527.8
1989	1696.37	1247.55		1498.66
1988	1646.23	1236.01		1484.7
1987	1294.97	1235.8		1481
1986	1123.55	1246.5		1484.57
1985	1098	1286.06		1505.48
1984	1034.06	1169.32		1390.75
1983	647.582	880.563		1147.43
1982	431.922	539.114		849.985
1981	309.589		595.261	601.057
1980	210.66		398.704	396.477
1979	190.042		265.146	257.671
1978	154.817		180.121	170.393
1977	124.492		131.377	120.982
1976	166.708		138.077	125.353
1975	119.491		184.261	166.418
1974	204.434		220.301	197.187
1973	304.37		260.718	231.199
1972	350.109		260.274	227.113
1971	348.363		453.903	398.132
1970	489.432		610.1	533.463
1969	510.936		814.806	710.766
1968	567.502		1246.79	1093.24
1967	1021.72		1543.02	1354.16
1966	1575.37		1743.14	1529.17
1965	1945.44		2041.81	1797.36
1964	2373.79		2088.75	1840.45
1963	2443.64		1967.75	1729.32
1962	1522.71		2030.78	1784.4
1961	2124.4		2067.49	1816.03
1960	2231.09		2037.7	1786.43
1959	2605.15		2094.74	1834.81
1958	1696.37		2146.09	1877.97
1957	2043.14		2201.21	1924.43
1956	2226.63		2248.99	1964.02
1955	2409.67		2314.97	2019.85
1954	2438.76		2428.53	2119.51
1953	2615.59		2520.86	2202.07
1952	2788.46		2626.41	2300.23
1951	2833.43		2765.81	2437.2
1950	3002.63		2874.02	2561.85
1949	3063.29		3028.95	2763.66
1948	3153.43		3260.82	3125.5
1947	3745.25		3747.82	4048.46

## Sheet: Fig8
Fig.8
Year	ICES	constSPR	linearSPR	logSPR	prodModel
1981	309.589	401.807	294.148	227.262	277.952
1980	210.66	328.217	182.121	98.7229	156.623
1979	190.042	267.671	118.577	45.5443	97.5844
1978	154.817	217.749	81.3289	24.5978	67.0094
1977	124.492	189.487	67.4005	20.9089	60.7338
1976	166.708	229.199	102.622	168.618	112.209
1975	119.491	336.01	178.356	152.048	208.547
1974	204.434	415.031	221.775	148.857	255.506
1973	304.37	583.727	334.165	228.005	396.907
1972	350.109	718.006	412.401	284.826	489.608
1971	348.363	855.709	497.017	355.868	595.016
1970	489.432	943.834	542.781	393.766	651.23
1969	510.936	1020.03	585.482	432.406	707.216
1968	567.502	1241.82	777.216	632.113	976.493
1967	1021.72	1412.12	938.4	814.613	1233.43
1966	1575.37	1623.78	1194.7	1116.51	1685.22
1965	1945.44	1931.02	1836.47	1776.36	2865.43
1964	2373.79	1946	no root	2415.13	4524.69
1963	2443.64	1770.01	#VALUE!	3359.75	3729.49
1962	1522.71	1656.24	#VALUE!	5745.17	3752.04
1961	2124.4	1640.27	#VALUE!	5113.2	3997.43
1960	2231.09	1685.23	#VALUE!	5419.99	4235.8
1959	2605.15	1914.55	#VALUE!	5298.04	5225.88
1958	1696.37	1838.99	#VALUE!	5351.02	4094.43
1957	2043.14	1783.35	#VALUE!	5324.27	4076.28
1956	2226.63	1789.94	#VALUE!	5327.59	4268.84
1955	2409.67	1805.51	#VALUE!	5326.76	4318.44
1954	2438.76	1849.39	#VALUE!	6242.05	4471.39
1953	2615.59	1830.23	#VALUE!	5243.33	4248.42
1952	2788.46	1807.55	#VALUE!	5328.53	4205.93
1951	2833.43	1747.25	#VALUE!	5326.86	4014.57
1950	3002.63	1634.47	#VALUE!	5984.23	3727.77
1949	3063.29	1595.51	#VALUE!	5325.97	3875.54
1948	3153.43	1552.83	#VALUE!	5327.63	3811.31
1947	3745.25	1630.95	#VALUE!	5326.8	4258.6

## Sheet: Fig9
Fig.9
biomass	First_period	Scecond_period
3936.9	0.270267
4237.54	0.102475
3915.45	0.238784
3748.57	0.19908
3377.94	0.249645
3010.82	0.302443
2581.81	0.418015
2737.81	0.187594
2534.24	0.385312
2824.78	0.158217
2901.46	0.228134
3117.18	0.136211
3065.94	0.234042
3233.28	0.125471
3127.35	0.214051
3338.58	0.163256
3190.19	0.303268
3347.31	0.199399
3429.54	0.197826
3320.04		0.236493
3040.1		0.298033
3242.62		0.118237
3157.11		0.242628
3084.25		0.23599
3205.22		0.150141
3183.58		0.199777
3017.22		0.267893
3225.57		0.14383
3092.47		0.27489
3144.69		0.223175
3035.81		0.277959
3336.01		0.162633
3761.92		0.0825647
4106.66		0.0670323
4410.84		0.118857
4696.21		0.106246
4887.61		0.0851272
5015.61		0.0882684
5126.07		0.048928

[truncated: 3 more sheets: Fig10, Fig11, Fig12]
